# Supplementary material for: Bioactive Properties of Peptides Obtained from the Enzymatic Hydrolysis of Mesquite (Prosopis laevigata) Cotyledon Proteins
Source: Foods. 2026 Apr 17;15(8):1399. doi: 10.3390/foods15081399 (PMC13114964; doi:10.3390/foods15081399)
Supplement: Supplementary file 1 [file foods-15-01399-s001.zip]

Archive with 1 entries (1 files):
- foods-4202341-supplementary.pdf
